# Supplementary material for: Comparison of environmental and isolate Sulfobacillus genomes reveals diverse carbon, sulfur, nitrogen, and hydrogen metabolisms
Source: BMC Genomics. 2014 Dec 15;15:1107. doi: 10.1186/1471-2164-15-1107 (PMC4378227; doi:10.1186/1471-2164-15-1107)
Supplement: Supplementary file 2 — Additional file 2: Table S1: 16S rRNA gene similarity (across 1,124 aligned positions) for published and reconstructed Sulfobacillus species. Note that AMDSBA 16S rRNA gene sequences are EMIRGE-generated. (XLSX 22 KB) [file 12864_2014_6919_MOESM2_ESM.xlsx]

## Sheet: 16S_distances.xls
	S. acidophilus NAL (DSM 10332)	S. benefaciens BRGM2 NR044352	S. sibiricus N1 NR042730	S. thermosulfidooxidans AT-1 (DSM 9293)	S. thermotolerans Kr1 NR043568	AMDSBA2	AMDSBA4	AMDSBA3	AMDSBA5
S. acidophilus NAL (DSM 10332)	-
S. benefaciens BRGM2 NR044352	93.7	-
S. sibiricus N1 NR042730	93.8	97.6	-
S. thermosulfidooxidans AT-1 (DSM 9293)	94.2	97.8	99	-
S. thermotolerans Kr1 NR043568	94.6	96.8	97.9	98	-
AMDSBA2	94.6	97.1	98.5	99.2	98.6	-
AMDSBA4	94.3	96.4	96.5	97	96.8	97	-
AMDSBA3	97.2	94.9	94.8	95.1	95.6	95.3	95	-
AMDSBA5	94	97.9	98.8	99.7	97.7	99	97.1	95	-
AMDSBA1	93.7	100	97.6	97.8	96.8	97.1	96.4	94.9	97.9
