# Supplementary material for: Comparison of environmental and isolate Sulfobacillus genomes reveals diverse carbon, sulfur, nitrogen, and hydrogen metabolisms
Source: BMC Genomics. 2014 Dec 15;15:1107. doi: 10.1186/1471-2164-15-1107 (PMC4378227; doi:10.1186/1471-2164-15-1107)
Supplement: Supplementary file 5 — Additional file 5: Table S2: Gene loci for central metabolisms discussed in text for all Sulfobacillus species. Column “number on figure” refers to numbers indicated in metabolic reconstruction in Figure 5. (XLSX 73 KB) [file 12864_2014_6919_MOESM5_ESM.xlsx]

## Sheet: Sheet1
Supplementary Table 3.1
Gene loci for central metabolisms discussed in text for all Sulfobacillus species. Column "number on figure" refers to numbers inidicated in metabolic reconstruction in Figure 5
		number on figure		subunit description (when appropriate)	S. thermosulfidooxidans AT-1 (DSM 9293)	S. thermosulfidooxidans 'Cutipay'	AMDSBA5	AMDSBA1	AMDSBA2	AMDSBA4	AMDSBA3	S. acidophilus TPY	S. acidophilus NAL (DSM 10332)
Sulfur Metabolism
	Assimilatory Sulfate Reduciton
		90	ATP sulfurylase		Sulth_1366			AMDSBA1_90_6	AMDSBA2_4_7	AMDSBA4_10_88	AMDSBA3_15_44	TPY_2303	Sulac_3564
											AMDSBA3_4_23	TPY_0737	Sulac_2901
		91	adenosine phosphosulfate reductase		Sulth_1355			AMDSBA1_90_5	AMDSBA2_4_6	AMDSBA4_10_87	AMDSBA3_15_43	TPY_2304	Sulac_3563
											AMDSBA3_4_22	TPY_0738	Sulac_2900
		92	sulfite reductase (ferredoxin)		Sulth_2511		AMDSBA5_73_7	AMDSBA1_90_4			AMDSBA3_15_42	TPY_2305	Sulac_3562
		93	O-acetylserine sulfhydrolase		Sulth_2581	TCU_3_26	AMDSBA5_54_7	AMDSBA1_4_109	AMDSBA2_130_1	AMDSBA4_13_21	AMDSBA3_57_15	TPY_2783	Sulac_1099
					Sulth_0111		AMDSBA5_15_33	AMDSBA1_38_10	AMDSBA2_10_8	AMDSBA4_101_8	AMDSBA3_51_38	TPY_0363	Sulac_0328
								AMDSBA1_19_67
	Sulfur Metabolism
		SQR	Sulfide quinone oxidoreductases
					Sulth_0548	TCU_6_252	AMDSBA5_5_97	AMDSBA1_134_3	AMDSBA2_20_10	AMDSBA4_10_39	AMDSBA3_21_43	TPY_0054	Sulac_0050
					Sulth_0580	TCU_6_284	AMDSBA5_36_23		AMDSBA2_31_5	AMDSBA4_53_17	AMDSBA3_55_19	TPY_1112	Sulac_1449
					Sulth_0946	TCU_7_250	AMDSBA5_49_2		AMDSBA2_109_3		AMDSBA3_21_43	TPY_3465	Sulac_2539
					Sulth_2069	TCU_7_1054	AMDSBA5_82_12		AMDSBA2_148_2			TPY_3704	Sulac_3401
					Sulth_0597	TCU_10_104	AMDSBA5_31_12					TPY_3731	Sulac_3427
						TCU_6_301
		SOR	Sulfur oxygenase reductase
					Sulth_1798	TCU_7_766	AMDSBA5_4_30		AMDSBA2_76_3			TPY_0405	Sulac_0370
					Sulth_1627	TCU_7_576	AMDSBA5_72_14 AMDSBA5_72_15
		Hdr I	Heterodisulfide Reductase complex cluster I
				thioredoxin	Sulth_1028	TCU_10_20	AMDSBA5_5_19	AMDSBA1_67_20	AMDSBA2_57_8
				glycine cleavage H	Sulth_1027	TCU_10_21	AMDSBA5_5_20	AMDSBA1_67_19	AMDSBA2_57_7
				HdrB	Sulth_1026	TCU_10_22	AMDSBA5_5_21	AMDSBA1_67_18	AMDSBA2_57_6
				HdrC	Sulth_1025	TCU_10_23	AMDSBA5_5_22	AMDSBA1_67_17
				hypothetical	Sulth_1024	TCU_10_24	AMDSBA5_5_23	AMDSBA1_67_16	AMDSBA2_57_4
				HdrA	Sulth_1023	TCU_10_25	AMDSBA5_5_24	AMDSBA1_67_15	AMDSBA2_57_3
				HdrB	Sulth_1022	TCU_10_26	AMDSBA5_5_25	AMDSBA1_67_14	AMDSBA2_57_2
				HdrC	Sulth_1021	TCU_10_27	AMDSBA5_5_26	AMDSBA1_67_13
				DsrE	Sulth_1020	TCU_10_28	AMDSBA5_5_27	AMDSBA1_67_12	AMDSBA2_111_2
				glycine cleavage H	Sulth_1019	TCU_10_29	AMDSBA5_5_28	AMDSBA1_67_11	AMDSBA2_111_3
				TusA	Sulth_1018	TCU_10_30	AMDSBA5_5_29	AMDSBA1_67_10	AMDSBA2_111_4
				DsrE	Sulth_1017	TCU_10_31	AMDSBA5_5_30	AMDSBA1_67_9	AMDSBA2_111_5
				Lipoate protein ligase	Sulth_1016	TCU_10_32	AMDSBA5_5_31	AMDSBA1_67_7	AMDSBA2_111_6
		Hdr II	Heterodisulfide Reductase complex cluster II
				HdrC							AMDSBA3_39_4	TPY_3518	Sulac_1397
				ETF							AMDSBA3_39_5	TPY_3519	Sulac_1396
				ETF							AMDSBA3_39_6	TPY_3520	Sulac_1395
				hypothetical							AMDSBA3_39_7	TPY_3521	Sulac_1394
				DsrE	Sulth_2782		AMDSBA5_12_66	AMDSBA1_1_183	AMDSBA2_254_5	AMDSBA4_11_64	AMDSBA3_39_8	TPY_3522	Sulac_1393
				TusA	Sulth_2781		AMDSBA5_12_67	AMDSBA1_1_184	AMDSBA2_254_4	AMDSBA4_11_65	AMDSBA3_39_9	TPY_3523	Sulac_1392
				Lipoate protein ligase	Sulth_2780		AMDSBA5_12_68	AMDSBA1_1_185	AMDSBA2_254_3	AMDSBA4_11_66	AMDSBA3_39_10	TPY_3524	Sulac_1391
				glycine cleavage H	Sulth_2779		AMDSBA5_12_69	AMDSBA1_1_186		AMDSBA4_11_67	AMDSBA3_39_11	TPY_3525	Sulac_1390
				glycine cleavage H	Sulth_2778		AMDSBA5_12_70	AMDSBA1_1_187		AMDSBA4_11_68	AMDSBA3_39_12	TPY_3526	Sulac_1389
				HdrC	Sulth_2777		AMDSBA5_12_71	AMDSBA1_1_188		AMDSBA4_11_69
				ETF	Sulth_2776		AMDSBA5_12_72	AMDSBA1_1_189	AMDSBA2_35_17	AMDSBA4_11_70
				ETF	Sulth_2775		AMDSBA5_12_73	AMDSBA1_1_190	AMDSBA2_35_16	AMDSBA4_11_71
				HdrB	Sulth_2774		AMDSBA5_12_74	AMDSBA1_1_191	AMDSBA2_35_15	AMDSBA4_11_72	AMDSBA3_39_13	TPY_3527	Sulac_1388
				hypothetical	Sulth_2773		AMDSBA5_12_75	AMDSBA1_1_192	AMDSBA2_35_14	AMDSBA4_11_73	AMDSBA3_39_14	TPY_3528	Sulac_1387
				HdrA	Sulth_2772		AMDSBA5_12_76	AMDSBA1_1_193	AMDSBA2_35_13	AMDSBA4_11_74	AMDSBA3_39_15	TPY_3529	Sulac_1386
				HdrB	Sulth_2771		AMDSBA5_12_77	AMDSBA1_1_194	AMDSBA2_35_12	AMDSBA4_11_75	AMDSBA3_39_16	TPY_3530	Sulac_1385
				HdrC	Sulth_2770		AMDSBA5_12_78	AMDSBA1_1_195	AMDSBA2_35_11	AMDSBA4_11_76	AMDSBA3_39_17	TPY_3531	Sulac_1384
				DsrE	Sulth_2769	TCU_10_2	AMDSBA5_12_79	AMDSBA1_1_196	AMDSBA2_35_10	AMDSBA4_11_77	AMDSBA3_39_18	TPY_3532	Sulac_1383
		TQO	thiosulfate quinone oxidoreductases
				doxA	Sulth_1691	TCU_7_648	AMDSBA5_16_35	AMDSBA1_11_19	AMDSBA2_99_5	AMDSBA4_74_12		TPY_2170	Sulac_0528
				doxD	Sulth_1689	TCU_7_649	AMDSBA5_16_34	AMDSBA1_11_18	AMDSBA2_99_4	AMDSBA4_74_11		TPY_2169	Sulac_0529
		TTH	tetrathionate hydrolases
					Sulth_0248	TCU_3_397	AMDSBA5_1_62	AMDSBA1_6_76				TPY_0895	Sulac_2750
					Sulth_0576	TCU_6_300	AMDSBA5_8_39	AMDSBA2_63_6
					Sulth_0882	TCU_7_171	AMDSBA5_31_11	AMDSBA2_122_2
					Sulth_1135	TCU_10_127	AMDSBA5_116_1
		SO	Sulfite Oxidase
				soeA	Sulth_2366		AMDSBA5_18_30	AMDSBA1_4_4		AMDSBA4_20_11	AMDSBA3_55_28	TPY_0113	Sulac_0103
				soeB	Sulth_2367		AMDSBA5_18_29	AMDSBA1_4_3	AMDSBA2_274_2	AMDSBA4_20_12	AMDSBA3_55_27	TPY_0114	Sulac_0104
				soeC	Sulth_2368		AMDSBA5_18_28	AMDSBA1_4_2	AMDSBA2_274_1	AMDSBA4_20_13	AMDSBA3_55_26	TPY_0115	Sulac_0105
		TTR	tetrathionate reductase
				ttrA				AMDSBA1_3_25
				ttrA				AMDSBA1_3_94				TPY_3701	Sulac_3398
				ttrC				AMDSBA1_3_93				TPY_3700	Sulac_3397
				ttrB				AMDSBA1_3_92				TPY_3699	Sulac_3396
Hydrogen, carbon monoxide, and formate metabolism
	Hydrogenases
		Hyd Grp I	Hydrogenase Group I
				hydrogenase accessory protein HypB	Sulth_1030		AMDSBA5_4_17					TPY_2244	Sulac_3626
				hydrogenase expression/synthesis HypA	Sulth_1031		AMDSBA5_4_16					TPY_2245	Sulac_3625
				hypothetical protein	Sulth_1032		AMDSBA5_4_15					TPY_2246	Sulac_3624
				4Fe-4S ferredoxin iron-sulfur binding domain-containing protein	Sulth_1033		AMDSBA5_4_14						Sulac_3623
				hydrogenase expression/formation protein (HUPF/HYPC)	Sulth_1034		AMDSBA5_4_13					TPY_2247	Sulac_3622
				hydrogenase maturation protease	Sulth_1035		AMDSBA5_4_12					TPY_2248	Sulac_3621
				Ni/Fe-hydrogenase, b-type cytochrome subunit	Sulth_1036		AMDSBA5_4_11					TPY_2249	Sulac_3620
				Hydrogen:quinone oxidoreductase	Sulth_1037		AMDSBA5_4_10					TPY_2250	Sulac_3619
				hydrogenase (NiFe) small subunit HydA	Sulth_1038		AMDSBA5_4_9					TPY_2251	Sulac_3618
				hypothetical protein								TPY_2252	Sulac_3617
				hypothetical protein	Sulth_1039		AMDSBA5_4_8					TPY_2253	Sulac_3616
				protein translocase protein tatA/E-like protein	Sulth_1040		AMDSBA5_4_7					TPY_2254	Sulac_3615
				hydrogenase expression/formation protein HypE	Sulth_1041		AMDSBA5_4_6					TPY_2255	Sulac_3614
				hydrogenase expression/formation protein HypD	Sulth_1042		AMDSBA5_4_5					TPY_2256	Sulac_3613
				hypothetical protein	Sulth_1043		AMDSBA5_4_4					TPY_2257	Sulac_3612
				hydrogenase assembly chaperone hypC/hupF	Sulth_1044		AMDSBA5_4_3					TPY_2258	Sulac_3611
				[NiFe] hydrogenase maturation protein HypF	Sulth_1045		AMDSBA5_4_2					TPY_2259	Sulac_3610
		Hyd Grp II	Hydrogenase Group II
				hydrogenase accessory protein HypB								TPY_2298	Sulac_3571
				hydrogenase nickel insertion protein HypA								TPY_2297	Sulac_3572
				protein of unknown function DUF1641								TPY_2296	Sulac_3573
				hydrogenase (NiFe) small subunit HydA								TPY_2295	Sulac_3574
				nickel-dependent hydrogenase large subunit								TPY_2294	Sulac_3575
				hydrogenase maturation protease								TPY_2293	Sulac_3576
				hypothetical protein								TPY_2292	Sulac_3577
				tetratricopeptide TPR_4								TPY_2291	Sulac_3578
				nitrogen-fixing NifU domain protein								TPY_2290	Sulac_3579
				NHL repeat containing protein								TPY_2289	Sulac_3580
				hydrogenase assembly chaperone hypC/hupF								TPY_2288	Sulac_3581
				hydrogenase maturation factor								TPY_2287	Sulac_3582
				hydrogenase expression/formation protein HypD								TPY_2286	Sulac_3583
				hydrogenase expression/formation protein HypE								TPY_2285	Sulac_3584
				phosphoheptose isomerase
				glutaredoxin								TPY_2282	Sulac_3586
				(NiFe) hydrogenase maturation protein HypF								TPY_2281	Sulac_3587
		Hyd Grp V	Hydrogenase Group V
				Hydrogenase (acceptor)	Sulth_1800	TCU_7_767	AMDSBA5_72_12
				Hydrogenase (acceptor).	Sulth_1801	TCU_7_768	AMDSBA5_72_11
				hypothetical protein	Sulth_1802	TCU_7_769	AMDSBA5_72_10
				Acylphosphatase	Sulth_1803	TCU_7_770	AMDSBA5_72_9
				hydrogenase assembly chaperone hypC/hupF	Sulth_1804	TCU_7_771	AMDSBA5_72_8
				phosphoheptose isomerase	Sulth_1805	TCU_7_772	AMDSBA5_72_7
				hypothetical protein	Sulth_1806	TCU_7_773	AMDSBA5_72_6
				sugar isomerase (SIS)	Sulth_1807	TCU_7_774	AMDSBA5_72_5
				hydrogenase expression/formation protein HypD	Sulth_1808	TCU_7_775	AMDSBA5_72_4
				hydrogenase expression/formation protein HypE	Sulth_1809	TCU_7_776	AMDSBA5_72_3
				hydrogenase expression/synthesis HypA	Sulth_1810	TCU_7_777	AMDSBA5_72_2
				hydrogenase accessory protein HypB	Sulth_1811	TCU_7_778	AMDSBA5_72_1 + AMDSBA5_93_9
				nitrogen-fixing NifU domain-containing protein	Sulth_1812	TCU_7_779	AMDSBA5_93_8
				hypothetical protein	Sulth_1813	TCU_7_780	AMDSBA5_93_7
				hypothetical protein	Sulth_1814	TCU_7_781	AMDSBA5_93_6
				hypothetical protein	Sulth_1815	TCU_7_782	AMDSBA5_93_5
				hypothetical protein		TCU_7_783	AMDSBA5_93_4
				hydrogenase maturation protease	Sulth_1816	TCU_7_784	AMDSBA5_93_3
			Hyd - Group IV
				ehrS:[NiFe] small subunit	SULPH_1_3227	TCU_3_493	AMDSBA5_138_1	AMDSBA1_14_34	AMDSBA2_4_22	AMDSBA4_4_27	AMDSBA3_23_9	TPY_0597	Sulac_3040
				ehrL:[NiFe] large subunit	SULPH_1_3228	TCU_3_492	AMDSBA5_138_2	AMDSBA1_14_33	AMDSBA2_4_23	AMDSBA4_4_28	AMDSBA3_23_8	TPY_0596	Sulac_3041
				ehrA:nuoL-like	SULPH_1_3229	TCU_3_491	AMDSBA5_108_4	AMDSBA1_14_32	AMDSBA2_4_24	AMDSBA4_4_29	AMDSBA3_23_7	TPY_0595	Sulac_3042
				ehrC:hyfE-like	SULPH_1_3230	TCU_3_490	AMDSBA5_108_3	AMDSBA1_14_31	AMDSBA2_4_25	AMDSBA4_4_30	AMDSBA3_23_6	TPY_0594	Sulac_3043
				ehrB:nuoH-like	SULPH_1_3231	TCU_3_489	AMDSBA5_108_2	AMDSBA1_14_30	AMDSBA2_4_26	AMDSBA4_4_31	AMDSBA3_23_5	TPY_0593	Sulac_3044
				ehrD:hyfB-like	SULPH_1_3232	TCU_3_488	AMDSBA5_108_1	AMDSBA1_14_35	AMDSBA2_4_27	AMDSBA4_4_32	AMDSBA3_23_4	TPY_0592	Sulac_3045
			Hyd - Group IV
				ehrA:nuoL-like	SULPH_1_586	TCU_6_271	AMDSBA5_36_9	AMDSBA1_8_78		AMDSBA4_18_2	AMDSBA3_5_62	TPY_3750	Sulac_3445
				ehrS:[NiFe] small subunit	SULPH_1_587	TCU_6_272	AMDSBA5_36_10	AMDSBA1_8_79		AMDSBA4_18_3	AMDSBA3_5_63	TPY_3749	Sulac_3444
				ehrL:[NiFe] large subunit	SULPH_1_588	TCU_6_273	AMDSBA5_36_11	AMDSBA1_8_80		AMDSBA4_18_4	AMDSBA3_5_64	TPY_3748	Sulac_3443
				ehrD:hyfB-like	SULPH_1_589	TCU_6_274	AMDSBA5_36_12	AMDSBA1_8_81		AMDSBA4_18_5	AMDSBA3_5_65	TPY_3747	Sulac_3442
				ehrC:hyfE-like	SULPH_1_590	TCU_6_275	AMDSBA5_36_13	AMDSBA1_8_82		AMDSBA4_18_6	AMDSBA3_5_66	TPY_3746	Sulac_3441
				ehrB:nuoH-like	SULPH_1_591	TCU_6_276	AMDSBA5_36_14	AMDSBA1_8_83		AMDSBA4_18_7	AMDSBA3_5_67	TPY_3745	Sulac_3440
		Fdh	Formate dehydrogenase
				NAD-dependent formate dehydrogenase iron-sulfur protein	Sulth_1882	TCU_7_861	AMDSBA5_25_21	AMDSBA1_31_14	AMDSBA2_143_3	AMDSBA4_14_52	AMDSBA3_18_15	TPY_2917	Sulac_0971
				NADH dehydrogenase I subunit F	Sulth_1881	TCU_7_860	AMDSBA5_25_20	AMDSBA1_31_15	AMDSBA2_143_4	AMDSBA4_14_53	AMDSBA3_18_14	TPY_2916	Sulac_0972
				NADH dehydrogenase domain 51 kDa subunit		TCU_7_859	AMDSBA5_25_19	AMDSBA1_31_16	AMDSBA2_143_5	AMDSBA4_14_54	AMDSBA3_18_13	TPY_2915	Sulac_0973
				NAD-dependent formate dehydrogenase catalytic subunit (EC:1.7.99.4)	Sulth_1880	TCU_7_858	AMDSBA5_25_18	AMDSBA1_31_17	AMDSBA2_143_6	AMDSBA4_14_55	AMDSBA3_18_12		Sulac_0974
				NAD-dependent formate dehydrogenase catalytic subunit (EC:1.7.99.4)		TCU_7_857	AMDSBA5_25_17	AMDSBA1_31_18	AMDSBA2_143_7	AMDSBA4_14_56	AMDSBA3_18_11		part of above protein
				NAD-dependent formate dehydrogenase iron-sulfur protein						AMDSBA4_3_82
				NADH dehydrogenase I subunit F						AMDSBA4_3_83
				NADH dehydrogenase domain 51 kDa subunit						AMDSBA4_3_84
				NAD-dependent formate dehydrogenase catalytic subunit (EC:1.7.99.4)						AMDSBA4_3_86
				NAD-dependent formate dehydrogenase catalytic subunit (EC:1.7.99.4)						AMDSBA4_3_87
		CODH I	Form I carbon monoxide dehydrogenase
				CoxM	Sulth_2469		AMDSBA5_41_6	AMDSBA1_21_44		AMDSBA4_33_94		TPY_2220	Sulac_0484
				CoxS	Sulth_2470		AMDSBA5_41_7	AMDSBA1_21_45		AMDSBA4_33_95		TPY_2219	Sulac_0485
				CoxL - form I	Sulth_2471		AMDSBA5_41_8	AMDSBA1_21_46		AMDSBA4_33_96		TPY_2218	Sulac_0486
				CoxF	Sulth_2472		AMDSBA5_41_9	AMDSBA1_21_47		AMDSBA4_33_97		TPY_2217	Sulac_0487
				CoxG	Sulth_2473		AMDSBA5_41_10	AMDSBA1_21_48		AMDSBA4_33_98		TPY_2216	Sulac_0488
				ATPase	Sulth_2474		AMDSBA5_41_11	AMDSBA1_21_49		AMDSBA4_33_99		TPY_2215	Sulac_0489
				CoxE	Sulth_2475		AMDSBA5_41_12	AMDSBA1_21_50		AMDSBA4_33_100		TPY_2214	Sulac_0490
				CoxF	Sulth_2476		AMDSBA5_41_13					TPY_2213	Sulac_0491
		CODH II	Form II carbon monoxide dehydrogenase
				CoxS	Sulth_1968	TCU_7_951	AMDSBA5_23_18	AMDSBA1_22_27		AMDSBA4_3_36	AMDSBA3_20_21	TPY_3604	Sulac_1315
				CoxL - form II	Sulth_1969	TCU_7_952	AMDSBA5_23_19	AMDSBA1_22_28	AMDSBA2_5_27	AMDSBA4_3_35	AMDSBA3_20_22	TPY_3603	Sulac_1316
				CoxM	Sulth_1970	TCU_7_953	AMDSBA5_23_20	AMDSBA1_22_29	AMDSBA2_5_26	AMDSBA4_3_34	AMDSBA3_20_23	TPY_3602	Sulac_1317
				ATPase subunit	Sulth_1971	TCU_7_954	AMDSBA5_23_21	AMDSBA1_22_30	AMDSBA2_5_25	AMDSBA4_3_33	AMDSBA3_20_24	TPY_3601	Sulac_1318
				CoxE	Sulth_1972	TCU_7_955	AMDSBA5_23_22	AMDSBA1_22_31	AMDSBA2_5_24	AMDSBA4_3_32	AMDSBA3_20_25	TPY_3600	Sulac_1319
				CoxG	Sulth_1973	TCU_7_956	AMDSBA5_23_23	AMDSBA1_22_32	AMDSBA2_5_23		AMDSBA3_20_26	TPY_3599	Sulac_1320
				CoxF	Sulth_1974	TCU_7_957	AMDSBA5_23_24	AMDSBA1_22_33	AMDSBA2_5_22		AMDSBA3_20_27	TPY_3598	Sulac_1321
			Unknown proteins of the dimethyl sulfoxide superfamily
				DMSO unknown clade 1				AMDSBA1_60_10
				DMSO unknown clade 2	Sulth_0387	TCU_4_11	AMDSBA5_67_3	AMDSBA1_4_87	AMDSBA2_5_11			TPY_3560	Sulac_1357
						TCU_6_87						TPY_3056	Sulac_0838
				DMSO unknown clade 3	Sulth_2233		AMDSBA5_7_2	AMDSBA1_20_54	AMDSBA2_146_2	AMDSBA4_12_10	AMDSBA3_5_79	TPY_0924	Sulac_2721
Electron transport chain components
		ATP synthase
				ATP synthase F1 subunit epsilon	SULPH_1_2150	TCU_7_1076	AMDSBA5_49_24	AMDSBA1_58_7	AMDSBA2_2_39	AMDSBA4_10_12	AMDSBA3_47_10	TPY_0813	Sulac_2827
				ATP synthase F0F1 subunit beta	SULPH_1_2149	TCU_7_1075	AMDSBA5_49_23	AMDSBA1_58_8	AMDSBA2_2_38	AMDSBA4_10_13	AMDSBA3_47_9	TPY_0812	Sulac_2828
				ATP synthase gamma chain	SULPH_1_2148	TCU_7_1074	AMDSBA5_49_22	AMDSBA1_58_9	AMDSBA2_2_37	AMDSBA4_10_14	AMDSBA3_47_8	TPY_0811	Sulac_2829
				ATP synthase F1 subunit alpha	SULPH_1_2147	TCU_7_1073	AMDSBA5_49_21	AMDSBA1_58_10	AMDSBA2_2_36	AMDSBA4_10_15	AMDSBA3_47_7	TPY_0810	Sulac_2830
				ATP synthase F1 subcomplex subunit delta	SULPH_1_2146	TCU_7_1072	AMDSBA5_49_20	AMDSBA1_58_11	AMDSBA2_2_35	AMDSBA4_10_16	AMDSBA3_47_6	TPY_0809	Sulac_2831
				ATP synthase subunit b	SULPH_1_2145	TCU_7_1071	AMDSBA5_49_19	AMDSBA1_58_12	AMDSBA2_2_34	AMDSBA4_10_17	AMDSBA3_47_5	TPY_0808	Sulac_2832
				ATP synthase subunit c	SULPH_1_2144	TCU_7_1070	AMDSBA5_49_18	AMDSBA1_58_13	AMDSBA2_2_33	AMDSBA4_10_18	AMDSBA3_47_4	TPY_0807	Sulac_2833
				ATP synthase F0 subcomplex subunit a	SULPH_1_2143	TCU_7_1069	AMDSBA5_49_17	AMDSBA1_58_14	AMDSBA2_2_32	AMDSBA4_10_19	AMDSBA3_47_3	TPY_0806	Sulac_2834
		quinol oxidase
				menaquinol oxidase subunit IV	SULPH_1_1989	TCU_7_912	AMDSBA5_25_69	AMDSBA1_97_3			AMDSBA3_14_55	TPY_0367	Sulac_0333
				menaquinol oxidase subunit III	SULPH_1_1990	TCU_7_913	AMDSBA5_25_70	AMDSBA1_97_4			AMDSBA3_14_56	TPY_0366	Sulac_0332
				menaquinol oxidase subunit I	SULPH_1_1991	TCU_7_914	AMDSBA5_25_71	AMDSBA1_97_5	AMDSBA2_386_1 + AMDSBA2_155_1		AMDSBA3_14_57	TPY_0365	Sulac_0331
				menaquinol oxidase subunit II	SULPH_1_1992	TCU_7_915	AMDSBA5_25_72	AMDSBA1_97_7	AMDSBA2_155_3	AMDSBA4_14_67	AMDSBA3_14_58	TPY_0364	Sulac_0330
				menaquinol oxidase subunit IV				AMDSBA1_52_9			AMDSBA3_55_5
				menaquinol oxidase subunit III				AMDSBA1_52_10			AMDSBA3_55_4
				menaquinol oxidase subunit I				AMDSBA1_52_11			AMDSBA3_55_3
				menaquinol oxidase subunit II				AMDSBA1_52_12			AMDSBA3_55_2
		cytochrome c oxidase (unique for AMDSBA4)
				cytochrome c oxidase subunit IV						AMDSBA4_44_9
				cytochrome c oxidase subunit III						AMDSBA4_44_10
				cytochrome c oxidase subunit I						AMDSBA4_44_11
				cytochrome c oxidase subunit II						AMDSBA4_44_12
		cytochrome c oxidase
				cytochrome c oxidase subunit II	SULPH_1_976	TCU_10_116	AMDSBA5_8_50	AMDSBA1_6_67	AMDSBA2_170_7			TPY_3232	Sulac_1681
				cytochrome c oxidase subunit I	SULPH_1_975	TCU_10_117	AMDSBA5_8_49	AMDSBA1_6_68	AMDSBA2_170_6			TPY_3231	Sulac_1682
				cytochrome c oxidase subunit III	SULPH_1_974	TCU_10_118	AMDSBA5_8_48	AMDSBA1_6_69	AMDSBA2_170_5			TPY_3230	Sulac_1683
				cytochrome c oxidase subunit II	SULPH_1_874	TCU_6_555	AMDSBA5_6_35	AMDSBA1_9_5	AMDSBA2_246_2	AMDSBA4_86_11		TPY_3009	Sulac_0883
				cytochrome c oxidase subunit I	SULPH_1_873	TCU_6_554	AMDSBA5_6_36	AMDSBA1_9_6	AMDSBA2_246_1	AMDSBA4_86_10		TPY_3008	Sulac_0884
				cytochrome c oxidase subunit III	SULPH_1_872	TCU_6_553	AMDSBA5_6_37	AMDSBA1_9_7	AMDSBA2_383_3	AMDSBA4_86_9		TPY_3007	Sulac_0885
				cytochrome c oxidase subunit II	SULPH_1_1569	TCU_7_461	AMDSBA5_17_1	AMDSBA1_85_13	AMDSBA2_6_6
				cytochrome c oxidase subunit I	SULPH_1_1570	TCU_7_462	AMDSBA5_4_147	AMDSBA1_85_12	AMDSBA2_6_5
				cytochrome c oxidase subunit III	SULPH_1_1571	TCU_7_463	AMDSBA5_4_146	AMDSBA1_85_11	AMDSBA2_6_4
				cytochrome c oxidase subunit II	SULPH_1_469	TCU_6_152 + TCU_6_153
				cytochrome c oxidase subunit I	SULPH_1_468	TCU_6_151
				cytochrome c oxidase subunit III	SULPH_1_467	TCU_6_150
				cytochrome c oxidase subunit II	SULPH_1_507	TCU_6_191
				cytochrome c oxidase subunit I	SULPH_1_506	TCU_6_190
				cytochrome c oxidase subunit III	SULPH_1_505	TCU_6_189
				cytochrome c oxidase subunit II				AMDSBA1_56_41
				cytochrome c oxidase subunit I			AMDSBA5_10_63	AMDSBA1_56_40
				cytochrome c oxidase subunit III			AMDSBA5_10_62	AMDSBA1_56_39
				cytochrome c oxidase subunit II				AMDSBA1_43_26
				cytochrome c oxidase subunit I				AMDSBA1_43_27
				cytochrome c oxidase subunit III				AMDSBA1_43_28
		cytochrome bd oxidase
				cytochrome bd quinol oxidase subunit II	SULPH_1_1913	TCU_6_196	AMDSBA5_17_6	AMDSBA1_10_57	AMDSBA2_197_6	AMDSBA4_53_19	AMDSBA3_35_3	TPY_1818	Sulac_1360
				cytochrome bd quinol oxidase subunit I	SULPH_1_1912	TCU_6_197	AMDSBA5_17_7	AMDSBA1_10_56	AMDSBA2_93_10	AMDSBA4_53_18	AMDSBA3_35_2	TPY_1817	Sulac_1361
				cytochrome bd quinol oxidase subunit II	SULPH_1_512	TCU_6_304	AMDSBA5_76_6	AMDSBA1_30_17	AMDSBA2_122_2	AMDSBA4_53_8	AMDSBA3_14_5	TPY_1842	Sulac_2021
				cytochrome bd quinol oxidase subunit I	SULPH_1_513	TCU_6_305	AMDSBA5_76_7	AMDSBA1_30_18	AMDSBA2_122_3	AMDSBA4_53_7	AMDSBA3_14_6	TPY_1843	Sulac_2020
				cytochrome bd quinol oxidase subunit II	SULPH_1_623	TCU_7_831	AMDSBA5_31_15	AMDSBA1_3_23	AMDSBA2_31_8	AMDSBA4_57_3		TPY_3557	Sulac_2043
				cytochrome bd quinol oxidase subunit I	SULPH_1_624	TCU_7_830	AMDSBA5_31_16	AMDSBA1_3_22	AMDSBA2_31_9	AMDSBA4_57_2		TPY_3556	Sulac_2044
		bc complex
				cytochrome b subunit of the bc complex						AMDSBA4_31_12
				cytochrome b/b6 protein						AMDSBA4_31_13
				Rieske [2Fe-2S] iron-sulphur domain containing protein						AMDSBA4_31_14
		NADH dehydrogenase - I
				nuoA	Sulth_2134		AMDSBA5_14_19	AMDSBA1_27_25	AMDSBA2_95_13	AMDSBA4_24_16	AMDSBA3_5_14	TPY_0856	Sulac_2788
				nuoB	Sulth_2135		AMDSBA5_14_20	AMDSBA1_27_24	AMDSBA2_95_12	AMDSBA4_24_17	AMDSBA3_5_15	TPY_0858	Sulac_2787
				nuoC	Sulth_2136		AMDSBA5_14_21	AMDSBA1_27_23	AMDSBA2_95_11	AMDSBA4_24_18	AMDSBA3_5_16	TPY_0859	Sulac_2786
				nuoD	Sulth_2137		AMDSBA5_14_22	AMDSBA1_27_22	AMDSBA2_95_10	AMDSBA4_24_19	AMDSBA3_5_17	TPY_0860	Sulac_2785
				nuoE	Sulth_2138		AMDSBA5_14_23	AMDSBA1_27_21	AMDSBA2_95_9	AMDSBA4_24_20	AMDSBA3_5_18	TPY_0861	Sulac_2784
				nuoF	Sulth_2139		AMDSBA5_14_24	AMDSBA1_27_20	AMDSBA2_95_8	AMDSBA4_24_21	AMDSBA3_5_19	TPY_0862	Sulac_2783
				nuoG	Sulth_2140		AMDSBA5_14_25	AMDSBA1_27_19	AMDSBA2_95_6 + 7	AMDSBA4_24_22	AMDSBA3_5_20	TPY_0863	Sulac_2782
				nuoH	Sulth_2141		AMDSBA5_14_26	AMDSBA1_27_18	AMDSBA2_95_5	AMDSBA4_24_23	AMDSBA3_5_21	TPY_0864	Sulac_2781
				nuoI	Sulth_2142		AMDSBA5_14_27	AMDSBA1_27_17	AMDSBA2_95_4	AMDSBA4_24_24	AMDSBA3_5_22	TPY_0865	Sulac_2780
				nuoJ	Sulth_2143		AMDSBA5_14_28	AMDSBA1_27_16	AMDSBA2_95_3	AMDSBA4_24_25	AMDSBA3_5_23	TPY_0866	Sulac_2779
				nuoK	Sulth_2144		AMDSBA5_14_29	AMDSBA1_27_15	AMDSBA2_95_2	AMDSBA4_24_26	AMDSBA3_5_24	TPY_0867	Sulac_2778
				nuoL	Sulth_2145		AMDSBA5_14_30	AMDSBA1_27_14	AMDSBA2_95_1	AMDSBA4_24_27	AMDSBA3_5_25	TPY_0868	Sulac_2777
				nuoM	Sulth_2146		AMDSBA5_14_31	AMDSBA1_27_13	AMDSBA2_208_1	AMDSBA4_24_28	AMDSBA3_5_26	TPY_0869	Sulac_2776
				nuoN	Sulth_2147		AMDSBA5_14_32	AMDSBA1_27_12	AMDSBA2_208_2	AMDSBA4_24_29	AMDSBA3_5_27	TPY_0870	Sulac_2775
		NADH dehydrogenase - II (no NADH binding module)
				nuoA			AMDSBA5_28_32	AMDSBA1_21_29	AMDSBA2_80_1			TPY_1036	Sulac_2612
				nuoB			AMDSBA5_28_33	AMDSBA1_21_30	AMDSBA2_80_2			TPY_1037	Sulac_2611
				nuoC			AMDSBA5_28_34	AMDSBA1_21_31	AMDSBA2_80_3			TPY_1038	Sulac_2610
				nuoD			AMDSBA5_28_35	AMDSBA1_21_32	AMDSBA2_80_4			TPY_1039	Sulac_2609
				nuoH			AMDSBA5_28_36	AMDSBA1_21_33	AMDSBA2_80_5			TPY_1040	Sulac_2608
				nuoI			AMDSBA5_28_37	AMDSBA1_21_34	AMDSBA2_80_6			TPY_1041	Sulac_2607
				nuoJ			AMDSBA5_28_38	AMDSBA1_21_35	AMDSBA2_80_7			TPY_1042	Sulac_2606
				nuoK			AMDSBA5_28_39	AMDSBA1_21_36	AMDSBA2_80_8			TPY_1043	Sulac_2605
				nuoL			AMDSBA5_28_40	AMDSBA1_21_37	AMDSBA2_80_9			TPY_1044	Sulac_2604
				nuoM			AMDSBA5_28_41	AMDSBA1_21_38	AMDSBA2_80_10 + 11			TPY_1045	Sulac_2603
				nuoN			AMDSBA5_28_42	AMDSBA1_21_39	AMDSBA2_80_12			TPY_1046	Sulac_2602
		SQOR	Succinate:quinone oxidoreductase
				succinate dehydrogenase membrane anchor subunit	Sulth_2616		AMDSBA5_3_115	AMDSBA1_32_23		AMDSBA4_13_51	AMDSBA3_1_76	TPY_3361	Sulac_1551
				succinate dehydrogenase flavoprotein subunit	Sulth_2617		AMDSBA5_3_116	AMDSBA1_32_24	AMDSBA2_292_3	AMDSBA4_13_52	AMDSBA3_1_77	TPY_3362	Sulac_1552
				succinate dehydrogenase iron-sulfur subunit	Sulth_2618		AMDSBA5_3_117	AMDSBA1_32_25	AMDSBA2_292_2	AMDSBA4_13_53	AMDSBA3_1_78	TPY_3363	Sulac_1553
				succinate dehydrogenase, cytochrome b556 subunit						AMDSBA4_13_54
				succinate dehydrogenase hydrophobic membrane anchor subunit						AMDSBA4_13_55
				succinate dehydrogenase subunit B						AMDSBA4_13_56
				succinate dehydrogenase flavoprotein subunit						AMDSBA4_13_57
Carbon Metabolism
	Calvin Cycle
				ribulose-1,5-bisphosphate carboxylase (4.1.1.39)-large subunit	Sulth_2585		AMDSBA5_54_11	AMDSBA1_38_6	AMDSBA2_130_5	AMDSBA4_13_25	AMDSBA3_41_30	TPY_0782	Sulac_2858
				ribulose-1,5-bisphosphate carboxylase (4.1.1.39)-small subunit	Sulth_2584		AMDSBA5_54_10	AMDSBA1_38_7	AMDSBA2_130_4	AMDSBA4_13_24	AMDSBA3_41_29	TPY_0781	Sulac_2859
				3-phosphoglycerate kinase (2.7.2.3)	Sulth_0720	TCU_6_432	AMDSBA5_6_156	AMDSBA1_24_58	AMDSBA2_13_8	AMDSBA2_1_16	AMDSBA3_19_19	TPY_1513	Sulac_0742
				glyceraldehyde-3-phosphate dehydrogenase (1.2.1.12)	Sulth_0721	TCU_6_433	AMDSBA5_6_155	AMDSBA1_24_59	AMDSBA2_13_7	AMDSBA4_63_1	AMDSBA3_19_20	TPY_0779	Sulac_2861
									AMDSBA2_1_17			TPY_1512	Sulac_0741
				triosephosphate isomerase (5.3.1.1)	Sulth_0719	TCU_6_431	AMDSBA5_6_157	AMDSBA1_24_57	AMDSBA2_1_15	AMDSBA4_133_1	AMDSBA3_19_18	TPY_1514	Sulac_0743
				fructose-1,6-bisphosphate aldolase (4.1.2.13)	Sulth_2724	TCU_6_216	AMDSBA5_17_26	AMDSBA1_1_237	AMDSBA2_205_1	AMDSBA4_2_66	AMDSBA3_13_43	TPY_1071	Sulac_2208
					Sulth_0514		AMDSBA5_3_7	AMDSBA1_43_17		AMDSBA4_46_35	AMDSBA3_25_11	TPY_2019	Sulac_2577
								AMDSBA1_46_19			AMDSBA3_87_9	TPY_0785	Sulac_2855
								AMDSBA1_8_24
				fructose-1,6-bisphosphate phosphatase (3.1.3.11)	Sulth_2064	TCU_7_1049	AMDSBA5_52_7	AMDSBA1_59_5	AMDSBA2_2_19	AMDSBA4_10_44	AMDSBA3_56_13	TPY_0773	Sulac_2867
				transketolase (2.2.1.1)	Sulth_0125	TCU_3_12	AMDSBA5_15_19	AMDSBA1_19_52	AMDSBA2_98_5	AMDSBA4_55_4	AMDSBA3_63_9	TPY_0778	Sulac_2596
												TPY_1052	Sulac_2862
				ribulose-phosphate 3-epimerase (5.1.3.1)	Sulth_0837	TCU_6_547	AMDSBA5_6_43	AMDSBA1_9_12	AMDSBA2_244_7	AMDSBA4_86_2	AMDSBA3_50_6	TPY_0783	Sulac_2508
											AMDSBA3_75_3	TPY_1143	Sulac_2857
				ribose phosphate isomerase (5.3.1.6)	Sulth_2080	TCU_7_1065	AMDSBA5_49_13	AMDSBA1_58_17	AMDSBA2_2_29	AMDSBA4_10_24	AMDSBA3_56_2
					Sulth_1990	TCU_7_978	AMDSBA5_23_47	AMDSBA1_35_32	AMDSBA2_5_5		AMDSBA3_37_10
				phosphoribulokinase (2.7.1.19)	Sulth_2725		AMDSBA5_3_6	AMDSBA1_1_236	AMDSBA2_120_10	AMDSBA4_86_3	AMDSBA3_21_52	TPY_0784	Sulac_2856
								AMDSBA1_57_2				TPY_0802	Sulac_2838
	Carboxysome
				carboxysome shell protein						AMDSBA4_48_6
				hypothetical protein						AMDSBA4_48_7
				ccmK-like protein						AMDSBA4_48_8
				ccmK-like protein						AMDSBA4_48_9
	Embden Meyerhoff Glycolyitc Pathway
		1		glucokinase (2.7.1.2) and ROK family proteins	Sulth_3769	TCU_6_290	AMDSBA5_31_1	AMDSBA1_74_9	AMDSBA2_98_4	AMDSBA4_55_3	AMDSBA3_77_3	TPY_2493	Sulac_3248
					Sulth_0586	TCU_3_13	AMDSBA5_28_9	AMDSBA1_51_11	AMDSBA2_249_2	AMDSBA4_35_17	AMDSBA3_63_10	TPY_1925	Sulac_2595
					Sulth_0124		AMDSBA5_15_20	AMDSBA1_19_53	AMDSBA2_207_1		AMDSBA3_13_21	TPY_1053	Sulac_2126
								AMDSBA1_15_40
								AMDSBA1_116_4
		2		glucose 6-phosphate isomerase (5.3.1.9)	Sulth_1567	TCU_7_514	AMDSBA5_4_89	AMDSBA1_11_33	AMDSBA2_229_2		AMDSBA3_9_63
		2		transaldolase / glucose-6-phosphate isomerase (2.2.1.2/5.3.1.9)	Sulth_0126	TCU_3_11	AMDSBA5_15_18	AMDSBA1_19_51	AMDSBA2_98_6	AMDSBA4_55_5	AMDSBA3_63_8	TPY_1051	Sulac_2597
		3		6-phosphofructokinase (2.7.1.11)						AMDSBA4_159_2	AMDSBA3_68_5	TPY_3645	Sulac_3347
		4		fructose-bisphosphate aldolase (4.1.2.13)	Sulth_2724	TCU_6_216	AMDSBA5_17_26	AMDSBA1_1_237	AMDSBA2_205_1	AMDSBA4_2_66	AMDSBA3_13_43	TPY_1071	Sulac_2208
					Sulth_0514		AMDSBA5_3_7	AMDSBA1_43_17		AMDSBA4_46_35	AMDSBA3_25_11	TPY_2019	Sulac_2577
								AMDSBA1_46_19			AMDSBA3_87_9	TPY_0785	Sulac_2855
								AMDSBA1_8_24
		5		triosephosphate isomerase (5.3.1.1)	Sulth_0719	TCU_6_431	AMDSBA5_6_157	AMDSBA1_24_57	AMDSBA2_1_15	AMDSBA4_133_1	AMDSBA3_19_18	TPY_1514	Sulac_0743
		6		glyceraldehyde 3-phosphate dehydrogenase (1.2.1.12)	Sulth_0721	TCU_6_433	AMDSBA5_6_155	AMDSBA1_24_59	AMDSBA2_13_7	AMDSBA4_63_1	AMDSBA3_19_20	TPY_0779	Sulac_2861
									AMDSBA2_1_17			TPY_1512	Sulac_0741
		7		phosphoglycerate kinase (2.7.2.3)	Sulth_0720	TCU_6_432	AMDSBA5_6_156	AMDSBA1_24_58	AMDSBA2_1_16		AMDSBA3_19_19	TPY_1513	Sulac_0742
		8		phosphoglycerate mutase (5.4.2.1)	Sulth_0698	TCU_7_899	AMDSBA5_89_1	AMDSBA1_33_32	AMDSBA2_64_6	AMDSBA4_8_78	AMDSBA3_9_10	TPY_3379	Sulac_3263
					Sulth_2517	TCU_7_598	AMDSBA5_6_179	AMDSBA1_24_36	AMDSBA2_45_10	AMDSBA4_38_8	AMDSBA3_22_41		Sulac_3049
					Sulth_1920	TCU_6_403	AMDSBA5_4_7	AMDSBA1_15_26	AMDSBA2_22_15	AMDSBA4_17_140			Sulac_1535
					Sulth_1643		AMDSBA5_25_60	AMDSBA1_13_5	AMDSBA2_1_14
		9		enolase (4.2.1.11)	Sulth_0717	TCU_6_429	AMDSBA5_6_159	AMDSBA1_24_55		AMDSBA4_133_3	AMDSBA3_19_16	TPY_1516	Sulac_0745
		10		pyruvate kinase (2.7.1.40)	Sulth_3468	TCU_3_171	AMDSBA5_1_276	AMDSBA1_12_34		AMDSBA4_31_18	AMDSBA3_7_60	TPY_3424	Sulac_1490
	Gluconeogenesis
		11		fructose-1,6-bisphosphatase, class II	Sulth_2064	TCU_7_1049	AMDSBA5_52_7	AMDSBA1_59_5	AMDSBA2_2_19	AMDSBA4_10_44	AMDSBA3_56_13	TPY_0773	Sulac_2867
				glucose-6-phosphatase (3.1.3.9)
				pyruvate carboxylase (6.3.1.1)
				phosphoenolpyruvate carboxykinase (ATP) (4.1.1.49)
	Pyruvate Dehydrogenase
		38		Pyruvate dehydrogenase (acetyl-transferring)(1.2.4.1)				AMDSBA1_5_100	AMDSBA2_51_10	AMDSBA4_17_109	AMDSBA3_11_67
		38		Pyruvate dehydrogenase (acetyl-transferring)(1.2.4.1)				AMDSBA1_5_101	AMDSBA2_51_11	AMDSBA4_17_108	AMDSBA3_11_66
		38		Dihydrolipoyllysine-residue acetyltransferase (2.3.1.12)				AMDSBA1_5_102	AMDSBA2_51_12	AMDSBA4_17_107	AMDSBA3_11_65
		38		Pyruvate dehydrogenase (acetyl-transferring)(1.2.4.1)	Sulth_1777	TCU_7_744	AMDSBA5_29_26	AMDSBA1_3_14	AMDSBA2_81_6	AMDSBA4_9_70		TPY_0882	Sulac_2763
		38		Pyruvate dehydrogenase (acetyl-transferring)(1.2.4.1)	Sulth_1778	TCU_7_745	AMDSBA5_29_25	AMDSBA1_3_15	AMDSBA2_81_5	AMDSBA4_9_71		TPY_0883	Sulac_2762
		38		Dihydrolipoyllysine-residue acetyltransferase (2.3.1.12)	Sulth_1779	TCU_7_746	AMDSBA5_29_24	AMDSBA1_3_16	AMDSBA2_81_4	AMDSBA4_9_72		TPY_0884	Sulac_2761
		39		pyruvate ferredoxin oxidoreductase subunit beta (1.2.7.1)				AMDSBA1_57_13
		39		pyruvate ferredoxin oxidoreductase subunit alpha (1.2.7.1)				AMDSBA1_57_12
		39		pyruvate ferredoxin oxidoreductase, gamma subunit (1.2.7.1)				AMDSBA1_57_11
	Oxidative Pentose Phosphate Pathway (not shared by Calvin Cycle)
		12		glucose dehydrogenase (1.1.1.49)	Sulth_1978	TCU_7_963	AMDSBA5_23_31	AMDSBA1_22_41	AMDSBA2_5_19	AMDSBA4_11_20	AMDSBA3_28_34	TPY_1049	Sulac_2599
					Sulth_0128	TCU_3_9	AMDSBA5_15_16	AMDSBA1_19_49	AMDSBA2_67_2	AMDSBA4_55_7	AMDSBA3_63_6
		13		6-phosphogluconolactonase (3.1.1.31)	Sulth_0130	TCU_3_7	AMDSBA5_15_14	AMDSBA1_19_47	AMDSBA2_67_4	AMDSBA4_55_9	AMDSBA3_63_5	TPY_1047	Sulac_2601
		14		6-phosphogluconate dehydrogenase (1.1.1.44)	Sulth_0127	TCU_3_10	AMDSBA5_15_17	AMDSBA1_19_50	AMDSBA2_98_7	AMDSBA4_55_6	AMDSBA3_63_7	TPY_1050	Sulac_2598
	Entner-Dourodoroff Glyolyitic Pathway (semi-phosphorylative)
		15		gluconate dehydratase (4.2.1.39)	Sulth_0437	TCU_6_138	AMDSBA5_10_18	AMDSBA1_56_14	AMDSBA2_354_1		AMDSBA3_12_54	TPY_0287	Sulac_0251
		16		2-keto-3-deoxygluconate kinase (2.7.1.45)				AMDSBA1_19_73	AMDSBA2_207_2	AMDSBA4_36_3	AMDSBA3_4_62	TPY_1967	Sulac_2163
											AMDSBA3_18_4
		17		2-keto-3-deoxygluconate 6-phosphate aldolase (4.1.2.14)				AMDSBA1_19_72	AMDSBA2_207_3	AMDSBA4_36_4	AMDSBA3_18_3	TPY_1974	Sulac_2169
								AMDSBA1_74_4		AMDSBA4_35_8	AMDSBA3_64_14
										AMDSBA4_7_141
	Tricarboxylic Acid Cycle
		18		citrate synthase (2.3.3.1)	Sulth_3441	TCU_3_198	AMDSBA5_1_250	AMDSBA1_1_205	AMDSBA2_56_8	AMDSBA4_28_43	AMDSBA3_82_6	TPY_1127	Sulac_2524
					Sulth_2759		AMDSBA5_12_89	AMDSBA1_12_11	AMDSBA2_119_5	AMDSBA4_21_53
		19		aconitate hydratase (4.2.1.3)	Sulth_3013		AMDSBA5_2_52	AMDSBA1_63_13	AMDSBA2_3_1	AMDSBA4_57_9	AMDSBA3_39_34	TPY_1801	Sulac_2003
		20		isocitrate dehydrogenase (1.1.1.42)	Sulth_0059	TCU_3_81	AMDSBA5_59_21	AMDSBA1_18_20	AMDSBA2_15_8	AMDSBA4_6_48	AMDSBA3_20_51	TPY_3586	Sulac_1332
		21		2 oxoglutarate synthase alpha subunit (1.2.7.3)	Sulth_1698	TCU_7_657	AMDSBA5_16_40	AMDSBA1_13_55	AMDSBA2_209_3	AMDSBA4_17_79	AMDSBA3_6_6	TPY_2429	Sulac_3185
										AMDSBA4_114_9
										AMDSBA4_18_23
		21		2 oxoglutarate synthase beta subunit (1.2.7.3)	Sulth_1699	TCU_7_658	AMDSBA5_16_41	AMDSBA1_13_54	AMDSBA2_209_2	AMDSBA4_17_78	AMDSBA3_6_7	TPY_2428	Sulac_3184
										AMDSBA4_18_22
										AMDSBA4_114_8
		22		succinyl-CoA ligase alpha (6.2.1.5)	Sulth_0055	TCU_3_85	AMDSBA5_59_17	AMDSBA1_18_17	AMDSBA2_15_11	AMDSBA4_6_52	AMDSBA3_20_54	TPY_3583	Sulac_1336
		22		succinyl-CoA ligase beta (6.2.1.5)	Sulth_0056	TCU_3_84	AMDSBA5_59_18	AMDSBA1_18_18	AMDSBA2_15_10	AMDSBA4_6_51	AMDSBA3_20_53	TPY_3582	Sulac_1335
		23		fumarate hydratase (4.2.1.2)	Sulth_2116		AMDSBA5_86_13	AMDSBA1_77_1		AMDSBA4_62_13	AMDSBA3_93_5	TPY_0835	Sulac_2806
		24		malate dehydrogenase (1.1.1.37)	Sulth_0058	TCU_3_82	AMDSBA5_59_20	AMDSBA1_18_19	AMDSBA2_15_9	AMDSBA4_6_49	AMDSBA3_20_52	TPY_3585	Sulac_1333
	Glyoxylate Bypass
		25		isocitrate lyase (4.1.3.1)				AMDSBA1_38_4				TPY_0122	Sulac_0111
		26		malate synthase (2.3.3.9)	Sulth_1477	TCU_7_423	AMDSBA5_21_26	AMDSBA1_38_3	AMDSBA2_17_13			TPY_0121	Sulac_0110
	Glycolate and glycerol metabolism
		31		glycolate oxidase	Sulth_3126	TCU_2_29	AMDSBA5_19_16	AMDSBA1_16_24	AMDSBA2_17_9	AMDSBA4_2_5	AMDSBA3_99_3	TPY_0250	Sulac_0230
		31		glycolate oxidase - iron sulfur subunit	Sulth_3127	TCU_2_28	AMDSBA5_19_15	AMDSBA1_16_25	AMDSBA2_17_10	AMDSBA4_2_4	AMDSBA3_99_2
		31		glycolate oxidase - FAD binding subunit	Sulth_3128	TCU_2_26	AMDSBA5_19_14	AMDSBA1_16_26	AMDSBA2_17_11	AMDSBA4_2_3	AMDSBA3_99_1	TPY_0251	Sulac_0231
		32		tartronate-semialdehyde synthase (4.1.1.47)	Sulth_2964		AMDSBA5_2_100	AMDSBA1_47_38	AMDSBA2_17_6			TPY_0247	Sulac_0227
		33		tartronate semialdehyde reductase (1.1.1.60)	Sulth_2966		AMDSBA5_2_98	AMDSBA1_47_36	AMDSBA2_17_8			TPY_0249	Sulac_0229
		34		aldehyde reductase/alcohol dehydrogenase	Sulth_3293	TCU_7_804	AMDSBA5_51_6	AMDSBA1_82_19	AMDSBA2_183_4	AMDSBA4_50_19	AMDSBA3_70_9	TPY_3276	Sulac_3217
					Sulth_0747	TCU_6_459	AMDSBA5_6_130	AMDSBA1_49_3	AMDSBA2_63_3	AMDSBA4_20_36	AMDSBA3_33_28	TPY_2463	Sulac_2998
						TCU_3_353	AMDSBA5_1_103	AMDSBA1_9_102	AMDSBA2_61_9	AMDSBA4_18_27	AMDSBA3_27_32	TPY_1860	Sulac_2993
								AMDSBA1_2_26		AMDSBA4_16_12	AMDSBA3_16_11	TPY_1318	Sulac_2335
											AMDSBA3_10_59	TPY_0646	Sulac_2062
												TPY_0641	Sulac_1635
												TPY_0396	Sulac_0361
		35		glycerate kinase	Sulth_3288	TCU_3_358	AMDSBA5_1_98	AMDSBA1_16_23	AMDSBA2_17_12	AMDSBA4_77_8	AMDSBA3_16_23	TPY_0252	Sulac_0232
										AMDSBA4_2_101
	Lactate utilization
		30		lutA	Sulth_1784	TCU_7_751	AMDSBA5_29_19	AMDSBA1_3_44	AMDSBA2_4_12	AMDSBA4_41_32	AMDSBA3_18_37	TPY_1898	Sulac_2097
		30		lutB	Sulth_1785	TCU_7_753	AMDSBA5_29_18	AMDSBA1_3_45	AMDSBA2_4_11	AMDSBA4_41_31	AMDSBA3_18_38	TPY_1897	Sulac_2098
		30		lutC	Sulth_1786	TCU_7_754	AMDSBA5_29_17	AMDSBA1_3_46	AMDSBA2_4_10	AMDSBA4_41_30	AMDSBA3_18_39	TPY_1896	Sulac_2099
	Fermentation of acetyl-coA
		36		phosphate acetyltransferase (2.3.1.8)					AMDSBA2_255_3
		37		acetate kinase (2.7.2.1)				AMDSBA1_47_49	AMDSBA2_68_7
	beta-fatty acid oxidation
				Long-chain-fatty-acid--CoA ligase (6.2.1.3)	Sulth_1065	TCU_8_10	AMDSBA5_20_33	AMDSBA1_34_11	AMDSBA2_62_11	AMDSBA4_30_14	AMDSBA3_7_22	TPY_1834	Sulac_2037
					Sulth_1260		AMDSBA5_42_20	AMDSBA1_5_69		AMDSBA4_4_58	AMDSBA3_11_70
								AMDSBA1_84_1
				acyl-CoA dehydrogenase (1.3.8.1)	Sulth_3229	TCU_3_419	AMDSBA5_1_40	AMDSBA1_23_13	AMDSBA2_104_10	AMDSBA4_1_88	AMDSBA3_2_70	TPY_2615	Sulac_1262
					Sulth_2578	TCU_3_32	AMDSBA5_15_38	AMDSBA1_18_80	AMDSBA2_135_1	AMDSBA4_13_18	AMDSBA3_3_95	TPY_1667	Sulac_1521
					Sulth_0106		AMDSBA5_54_4	AMDSBA1_36_14		AMDSBA4_7_152	AMDSBA3_10_29	TPY_3392	Sulac_1867
								AMDSBA1_38_13			AMDSBA3_3_33
											AMDSBA3_1_50
				enoyl-CoA hydratase (4.2.1.17)	Sulth_1066	TCU_7_808	AMDSBA5_20_32	AMDSBA1_52_5	AMDSBA2_51_14	AMDSBA4_30_15	AMDSBA3_14_22	TPY_0143	Sulac_0132
					Sulth_1833	TCU_8_11	AMDSBA5_64_12	AMDSBA1_61_13	AMDSBA2_62_10		AMDSBA3_8_57	TPY_3801	Sulac_3496
				3-hydroxyacyl-CoA dehydrogenase (1.1.1.35)	Sulth_1067	TCU_8_12	AMDSBA5_20_31	AMDSBA1_9_82	AMDSBA2_62_9	AMDSBA4_30_17	AMDSBA3_14_24	TPY_0141	Sulac_0130
				acetyl-CoA acetyltransferase (2.3.1.16)	Sulth_3188	TCU_3_460	AMDSBA5_34_2	AMDSBA1_52_3	AMDSBA2_30_16	AMDSBA4_1_171	AMDSBA3_52_9	TPY_1632	Sulac_3493
								AMDSBA1_41_10		AMDSBA4_5_10		TPY_3798	Sulac_1833
Nitrogen Metabolism
	Nitrogen assimilation
		27		glutamate dehydrogenase (1.4.1.4)	Sulth_0016	TCU_3_125	AMDSBA5_27_23	AMDSBA1_12_82	AMDSBA2_33_15	AMDSBA4_34_1	AMDSBA3_41_20	TPY_3504	Sulac_1410
		28		glutamine synthetase (6.3.1.2)	Sulth_0385	TCU_6_85	AMDSBA5_35_41	AMDSBA1_4_83	AMDSBA2_133_1	AMDSBA4_1_3	AMDSBA3_17_8	TPY_1470	Sulac_0696
					Sulth_0531	TCU_6_235	AMDSBA5_17_43	AMDSBA1_8_42	AMDSBA2_285_3	AMDSBA4_2_105	AMDSBA3_63_11	TPY_1054	Sulac_2594
					Sulth_1386	TCU_7_318	AMDSBA5_137_2	AMDSBA1_39_20		AMDSBA4_9_83		TPY_0887	Sulac_2759
					Sulth_1387	TCU_7_319	AMDSBA5_130_1			AMDSBA4_9_82
							AMDSBA5_67_1			AMDSBA4_12_36
		29		glutamate synthase (1.4.1.13)	Sulth_3302	TCU_3_344	AMDSBA5_1_112	AMDSBA1_2_35	AMDSBA2_175_2	AMDSBA4_20_27	AMDSBA3_6_13	TPY_3029	Sulac_0864
					Sulth_2452		AMDSBA5_38_21	AMDSBA1_45_7	AMDSBA2_235_1	AMDSBA4_5_46		TPY_1319	Sulac_2334
								AMDSBA1_1_20	AMDSBA2_23_14	AMDSBA4_53_16	AMDSBA3_22_3	TPY_0893	Sulac_2753
					Sulth_1842	TCU_7_817		AMDSBA1_57_10			AMDSBA3_6_12	TPY_0586	Sulac_3052
		NarGHJI	Dissimilatory nitrate reductase
				NarG							AMDSBA3_85_8
				NarH							AMDSBA3_85_9
				NarJ							AMDSBA3_85_10
				NarI							AMDSBA3_85_11
		NasDEAC	Assimilatory nitrate reductase
				NasD	Sulth_1823			AMDSBA1_39_22
				NasE	Sulth_1824			AMDSBA1_39_23
				NasA	Sulth_1826			AMDSBA1_39_25
				siroheme synthase	Sulth_1827			AMDSBA1_39_26
				NasC	Sulth_1828			AMDSBA1_39_27
Transport
		40	ammonium transporters		Sulth_0420	TCU_6_121	AMDSBA5_24_28	AMDSBA1_78_13	AMDSBA2_101_9	AMDSBA4_61_4	AMDSBA3_33_39	TPY_2618	Sulac_1259
												TPY_3725	Sulac_3421
												TPY_1169	Sulac_2482
			corrinoid transport and scavenging
				btuF	Sulth_1641	TCU_7_596	AMDSBA5_4_9	AMDSBA1_13_3	AMDSBA2_45_12	AMDSBA4_83_7	AMDSBA3_9_11	TPY_2522	Sulac_3275
				btuC				AMDSBA1_13_2	AMDSBA2_45_13	AMDSBA4_83_6	AMDSBA3_9_12	TPY_2523	Sulac_3276
				btuD				AMDSBA1_13_1	AMDSBA2_45_14	AMDSBA4_83_5	AMDSBA3_9_13	TPY_2524	Sulac_3277
		41	polyamine
				spermidine/putrescine ABC transporter ATPase subunit				AMDSBA1_118_1	AMDSBA2_199_4	AMDSBA4_12_45		TPY_0036	Sulac_0035
				binding-protein-dependent transport systems inner membrane component				AMDSBA1_118_2	AMDSBA2_199_3	AMDSBA4_12_44		TPY_0037	Sulac_0036
				ABC transporter permease						AMDSBA4_12_43		TPY_0038	Sulac_0037
		42	taurine
				taurine transport system permease protein	Sulth_1644	TCU_7_599	AMDSBA5_4_6	AMDSBA1_13_6	AMDSBA2_45_9			TPY_2508	Sulac_3262
				taurine transport system substrate-binding protein	Sulth_1645	TCU_7_600	AMDSBA5_4_5	AMDSBA1_13_7	AMDSBA2_45_8			TPY_2507	Sulac_3261
				Taurine-transporting ATPase	Sulth_1646	TCU_7_601	AMDSBA5_4_4	AMDSBA1_13_8	AMDSBA2_45_7			TPY_2506	Sulac_3260
		43	branched amino acid transport
				branched-chain amino acid transport system ATP-binding protein						AMDSBA4_18_31		TPY_2466	Sulac_3220
				branched-chain amino acid transport system ATP-binding protein						AMDSBA4_18_32		TPY_2467	Sulac_3221
				branched-chain amino acid transport system permease protein						AMDSBA4_18_33		TPY_2468	Sulac_3222
				branched-chain amino acid transport system permease protein						AMDSBA4_18_34		TPY_2469	Sulac_3223
				Extracellular ligand-binding receptor						AMDSBA4_18_35		TPY_2470	Sulac_3224
				ABC transporter related	Sulth_1885	TCU_7_864	AMDSBA5_25_24	AMDSBA1_37_28	AMDSBA2_180_3	AMDSBA4_45_9		TPY_2459	Sulac_3213
				branched-chain amino acid transport system ATP-binding protein	Sulth_1886	TCU_7_865	AMDSBA5_25_25	AMDSBA1_37_29	AMDSBA2_180_4	AMDSBA4_45_8		TPY_2458	Sulac_3212
				putative ABC-type branched-chain amino acid transport system	Sulth_1887	TCU_7_866	AMDSBA5_25_26	AMDSBA1_37_30	AMDSBA2_180_5	AMDSBA4_45_7		TPY_2457	Sulac_3211
				putative ABC-type branched-chain amino acid transport system	Sulth_1888	TCU_7_867	AMDSBA5_25_27	AMDSBA1_37_31	AMDSBA2_180_7	AMDSBA4_45_6		TPY_2456	Sulac_3210
				Extracellular ligand-binding receptor	Sulth_1889	TCU_7_868	AMDSBA5_25_28	AMDSBA1_37_32				TPY_2455	Sulac_3209
		44	polar amino acid transport
				putative spermidine/putrescine transport system permease protein						AMDSBA4_12_43		TPY_0038	Sulac_0037
				putative spermidine/putrescine transport system permease protein						AMDSBA4_12_44		TPY_0037	Sulac_0036
				polar amino acid ABC transporter ATPase						AMDSBA4_12_45		TPY_0036	Sulac_0035
				Extracellular solute-binding protein, family				AMDSBA1_142_4		AMDSBA4_39_6
				Glutamate/aspartate transport system permease protein				AMDSBA1_142_3		AMDSBA4_39_5
				polar amino acid transport system ATP-binding protein				AMDSBA1_142_2		AMDSBA4_39_4
		45	amino acid permeasese-like proteins
					Sulth_3782	TCU_7_786	AMDSBA5_89_4	AMDSBA1_91_9	AMDSBA2_81_2	AMDSBA4_72_4	AMDSBA3_86_10	TPY_1008	Sulac_0998
					Sulth_0902	TCU_7_645	AMDSBA5_8_19	AMDSBA1_91_8	AMDSBA2_70_1	AMDSBA4_5_52	AMDSBA3_51_35	TPY_0991	Sulac_0899
					Sulth_0664	TCU_7_336	AMDSBA5_7_69	AMDSBA1_59_10	AMDSBA2_32_10	AMDSBA4_35_20	AMDSBA3_38_38	TPY_2992	Sulac_3591
					Sulth_2805	TCU_7_1045	AMDSBA5_6_213	AMDSBA1_28_28	AMDSBA2_28_16	AMDSBA4_33_40	AMDSBA3_23_35	TPY_2889	Sulac_2655
					Sulth_2520	TCU_6_368	AMDSBA5_52_3	AMDSBA1_17_39	AMDSBA2_24_18	AMDSBA4_33_29	AMDSBA3_15_7	TPY_2872	Sulac_2637
					Sulth_2297	TCU_10_146	AMDSBA5_51_13	AMDSBA1_108_3	AMDSBA2_233_1	AMDSBA4_3_41		TPY_2851	Sulac_2281
					Sulth_2060		AMDSBA5_16_32	AMDSBA1_101_3	AMDSBA2_195_5	AMDSBA4_3_1		TPY_2275	Sulac_2206
					Sulth_1818		AMDSBA5_12_43	AMDSBA1_1_160	AMDSBA2_113_1	AMDSBA4_25_25		TPY_2017	Sulac_1931
					Sulth_1687					AMDSBA4_19_50		TPY_1731	Sulac_1930
					Sulth_1381					AMDSBA4_12_46		TPY_1730	Sulac_1035
										AMDSBA4_1_161		TPY_1375	Sulac_1015
		46	peptide transport
					Sulth_2291			AMDSBA1_28_33	AMDSBA2_24_11
					Sulth_2290			AMDSBA1_28_34	AMDSBA2_24_10
					Sulth_2289			AMDSBA1_28_35	AMDSBA2_24_9
					Sulth_1874	TCU_7_852	AMDSBA5_7_62	AMDSBA1_7_12	AMDSBA2_20_18	AMDSBA4_16_5	AMDSBA3_17_20	TPY_1826	Sulac_2029
					Sulth_1873	TCU_7_851	AMDSBA5_7_61	AMDSBA1_7_13	AMDSBA2_20_17	AMDSBA4_16_4	AMDSBA3_17_21	TPY_1825	Sulac_2028
					Sulth_1872	TCU_7_850	AMDSBA5_7_60	AMDSBA1_7_14	AMDSBA2_20_16	AMDSBA4_16_3	AMDSBA3_17_22	TPY_1824	Sulac_2027
								AMDSBA1_3_37
								AMDSBA1_3_36
								AMDSBA1_3_35
								AMDSBA1_14_22
								AMDSBA1_14_21
								AMDSBA1_14_20
		47	phosphate
				Phosphate-transporting ATPase	Sulth_0723	TCU_6_435	AMDSBA5_6_153	AMDSBA1_24_61	AMDSBA2_1_19	AMDSBA4_63_3	AMDSBA3_19_22	TPY_1510	Sulac_0739
				ABC-type transporter, integral membrane subunit	Sulth_0724	TCU_6_436	AMDSBA5_6_152	AMDSBA1_24_62	AMDSBA2_1_20	AMDSBA4_63_4	AMDSBA3_19_23	TPY_1509	Sulac_0738
				phosphate ABC transporter permease	Sulth_0725	TCU_6_437	AMDSBA5_6_151	AMDSBA1_24_63	AMDSBA2_1_21	AMDSBA4_63_5	AMDSBA3_19_24	TPY_1508	Sulac_0737
		48	copper
					Sulth_1199	TCU_3_401	AMDSBA5_1_57	AMDSBA1_120_4	AMDSBA2_48_8	AMDSBA4_2_129	AMDSBA3_10_56	TPY_3611	Sulac_1308
					Sulth_1200	TCU_3_402	AMDSBA5_1_58	AMDSBA1_54_4	AMDSBA2_48_9	AMDSBA4_2_130	AMDSBA3_10_57	TPY_2814	Sulac_1069
					Sulth_1205	TCU_7_182	AMDSBA5_62_10			AMDSBA4_32_1	AMDSBA3_101_4
					Sulth_2167	TCU_7_183	AMDSBA5_62_11				AMDSBA3_101_3
					Sulth_3247	TCU_7_188	AMDSBA5_85_2
					Sulth_3246		AMDSBA5_109_3
		49	potassium
				Potassium-transporting ATPase C chain	Sulth_2334		AMDSBA5_7_106	AMDSBA1_81_2	AMDSBA2_32_17	AMDSBA4_40_6	AMDSBA3_29_9	TPY_0468	Sulac_0424
				Potassium-transporting ATPase B chain	Sulth_2333		AMDSBA5_7_105	AMDSBA1_81_3	AMDSBA2_32_18	AMDSBA4_40_5	AMDSBA3_29_8	TPY_0467	Sulac_0423
				Potassium-transporting ATPase A chain	Sulth_2332		AMDSBA5_7_104	AMDSBA1_81_4	AMDSBA2_32_19	AMDSBA4_40_4	AMDSBA3_29_7	TPY_0466	Sulac_0422
				Potassium-transporting ATPase C chain			AMDSBA5_43_22	AMDSBA1_80_3		AMDSBA4_32_25
				Potassium-transporting ATPase B chain			AMDSBA5_43_23	AMDSBA1_80_4		AMDSBA4_32_26
				Potassium-transporting ATPase A chain				AMDSBA1_80_5		AMDSBA4_32_24
				Potassium-transporting ATPase A chain				AMDSBA1_49_15				TPY_3243	Sulac_1666
				Potassium-transporting ATPase B chain				AMDSBA1_49_16				TPY_3244	Sulac_1667
				Potassium-transporting ATPase C chain				AMDSBA1_49_17				TPY_3245	Sulac_1670
		50	sodium/solute transporter
					Sulth_0990	TCU_2_43	AMDSBA5_19_30	AMDSBA1_6_18	AMDSBA2_4_18	AMDSBA4_40_2		TPY_1239	Sulac_2413
					Sulth_3112	TCU_10_59	AMDSBA5_5_56
		51	chromate
					Sulth_1377	TCU_7_544	AMDSBA5_4_59	AMDSBA1_11_59	AMDSBA2_85_3	AMDSBA4_7_125	AMDSBA3_20_3	TPY_3776	Sulac_3472
					Sulth_1378	TCU_7_545	AMDSBA5_4_60	AMDSBA1_11_60	AMDSBA2_85_4	AMDSBA4_7_126	AMDSBA3_20_4	TPY_3777	Sulac_3473
		52	aresnic
					Sulth_1621	TCU_7_569	AMDSBA5_4_36	AMDSBA2_96_4	AMDSBA1_11_83	AMDSBA4_30_23	AMDSBA3_61_10	TPY_3710	Sulac_3405
					Sulth_3663		AMDSBA5_161_5				AMDSBA3_49_30
		53	citrate		Sulth_2794	TCU_4_17	AMDSBA5_12_55	AMDSBA2_134_3	AMDSBA1_4_94	AMDSBA4_32_29		TPY_0463	Sulac_0419
					Sulth_2793	TCU_4_16	AMDSBA5_12_54		AMDSBA1_4_93	AMDSBA4_32_28	AMDSBA3_56_5
					Sulth_2077	TCU_7_1062	AMDSBA5_49_10	AMDSBA2_2_26	AMDSBA1_58_20	AMDSBA4_10_27		TPY_0799	Sulac_2841
			cation diffusion facilitator
					Sulth_2018	TCU_7_1007	AMDSBA5_22_27	AMDSBA2_63_11	AMDSBA1_35_10	AMDSBA4_30_63		TPY_0108	Sulac_0098
					Sulth_3668
		54	sugar ABC transporters
					Sulth_3763	TCU_7_696	AMDSBA5_6_7	AMDSBA1_79_3	AMDSBA2_62_4	AMDSBA4_69_3	AMDSBA3_44_17	TPY_2496	Sulac_3250
					Sulth_3762	TCU_7_695	AMDSBA5_6_6	AMDSBA1_79_2	AMDSBA2_41_15	AMDSBA4_46_34	AMDSBA3_44_15	TPY_2495	Sulac_3249
					Sulth_0585	TCU_7_694	AMDSBA5_6_5	AMDSBA1_7_69	AMDSBA2_41_13	AMDSBA4_46_33	AMDSBA3_42_17	TPY_2029	Sulac_2269
					Sulth_0584	TCU_7_395	AMDSBA5_37_8	AMDSBA1_7_68	AMDSBA2_345_3	AMDSBA4_46_32	AMDSBA3_42_16	TPY_2028	Sulac_2268
					Sulth_0310	TCU_7_394	AMDSBA5_37_7	AMDSBA1_7_67	AMDSBA2_345_2	AMDSBA4_35_16	AMDSBA3_42_15	TPY_2027	Sulac_2267
					Sulth_0309	TCU_7_393	AMDSBA5_37_6	AMDSBA1_51_13	AMDSBA2_249_3	AMDSBA4_35_15	AMDSBA3_34_14	TPY_1982	Sulac_2218
					Sulth_0308	TCU_7_243	AMDSBA5_36_28	AMDSBA1_51_12	AMDSBA2_169_6	AMDSBA4_35_14	AMDSBA3_34_13	TPY_1981	Sulac_2217
					Sulth_1448	TCU_7_242	AMDSBA5_36_27	AMDSBA1_46_13	AMDSBA2_169_5	AMDSBA4_33_55	AMDSBA3_19_43	TPY_1980	Sulac_2216
					Sulth_1447	TCU_7_241	AMDSBA5_28_46	AMDSBA1_46_11	AMDSBA2_169_4	AMDSBA4_33_54	AMDSBA3_19_42	TPY_1928	Sulac_2177
					Sulth_1446	TCU_6_289	AMDSBA5_28_44	AMDSBA1_45_19	AMDSBA2_125_1	AMDSBA4_10_83	AMDSBA3_18_30	TPY_1926	Sulac_2176
						TCU_6_288	AMDSBA5_13_36	AMDSBA1_45_18		AMDSBA4_10_82	AMDSBA3_18_29	TPY_1389	Sulac_2175
							AMDSBA5_13_35	AMDSBA1_45_17		AMDSBA4_10_81	AMDSBA3_16_46	TPY_1387	Sulac_2129
							AMDSBA5_13_34	AMDSBA1_43_13		AMDSBA4_1_56	AMDSBA3_16_30	TPY_1386	Sulac_2127
								AMDSBA1_43_12		AMDSBA4_1_55	AMDSBA3_16_28
								AMDSBA1_16_15		AMDSBA4_1_54	AMDSBA3_13_28
								AMDSBA1_16_14		AMDSBA4_1_147	AMDSBA3_13_27
								AMDSBA1_16_13		AMDSBA4_1_146	AMDSBA3_120_4
										AMDSBA4_1_145	AMDSBA3_120_2
		55	lactate permease
					Sulth_1478	TCU_7_425		AMDSBA1_47_32	AMDSBA5_21_27			TPY_0253	Sulac_0233
